# Supplementary material for: Knockdown of Splicing Complex Protein PCBP2 Reduces Extravillous Trophoblast Differentiation Through Transcript Switching
Source: Front Cell Dev Biol. 2021 May 20;9:671806. doi: 10.3389/fcell.2021.671806 (PMC8172583; doi:10.3389/fcell.2021.671806)
Supplement: Supplementary file 2 [file Table_2.XLSX]

## Sheet: supplementary table 2
GeneID	gene	logFC	logCPM	adj p value
ENSG00000164744	SUN3	1.94767	-2.34837	0.00145945
ENSG00000138772	ANXA3	1.94411	-1.50566	1.31909e-05
ENSG00000125872	LRRN4	1.88814	-1.82557	7.24343e-05
ENSG00000268894	PLCE1-AS1	1.81127	1.94433	9.77642e-11
ENSG00000171916	LGALS9C	1.69118	-2.00998	0.000445114
ENSG00000255690	TRIL	1.58341	-1.7915	0.000340391
ENSG00000115009	CCL20	1.56161	-2.38211	0.00253863
ENSG00000232282	MTND1P32	1.49637	-2.13314	0.017448
ENSG00000073861	TBX21	1.47807	-1.73595	0.00047907
ENSG00000163898	LIPH	1.35689	-0.591609	3.57617e-05
ENSG00000158859	ADAMTS4	1.35606	-1.46916	0.000436161
ENSG00000197245	FAM110D	1.34581	-1.98418	0.00297354
ENSG00000176532	PRR15	1.34572	-1.98421	0.00321398
ENSG00000132185	FCRLA	1.30651	-0.100473	2.91751e-06
ENSG00000135363	LMO2	1.30503	-2.01004	0.00397714
ENSG00000134755	DSC2	1.27879	-0.38568	7.38743e-06
ENSG00000160588	MPZL3	1.26097	2.49676	1.84001e-10
ENSG00000148204	CRB2	1.25695	-1.69334	0.00996675
ENSG00000203797	DDO	1.25155	-1.662	0.00202185
ENSG00000186832	KRT16	1.24391	-1.76913	0.00147704
ENSG00000159167	STC1	1.22585	-1.06331	0.000460852
ENSG00000215246	RP11-43F13.3	1.20777	-0.00264718	1.77852e-06
ENSG00000102445	KIAA0226L	1.19884	-1.69345	0.00300177
ENSG00000125355	TMEM255A	1.17559	-1.88453	0.00877962
ENSG00000064195	DLX3	1.17114	-1.58217	0.00621895
ENSG00000162630	B3GALT2	1.16451	0.320294	6.34177e-06
ENSG00000225423	TNPO1P1	1.14879	-1.72533	0.00930768
ENSG00000229954	MTND2P2	1.14354	-1.69337	0.0337059
ENSG00000123843	C4BPB	1.1299	0.833869	7.36878e-07
ENSG00000249212	ATP1B1P1	1.1149	-1.74699	0.00422194
ENSG00000169432	SCN9A	1.09036	1.76223	1.22241e-08
ENSG00000137872	SEMA6D	1.08902	-1.10474	0.000462958
ENSG00000169851	PCDH7	1.07555	1.13322	2.25279e-07
ENSG00000154188	ANGPT1	1.06893	-1.80298	0.0200644
ENSG00000172795	DCP2	1.06582	6.65498	9.12015e-10
ENSG00000169826	CSGALNACT2	1.06572	5.37339	8.00868e-14
ENSG00000265107	GJA5	1.05669	1.29832	2.62765e-08
ENSG00000114638	UPK1B	1.05075	-1.92119	0.0112442
ENSG00000183671	GPR1	1.04843	0.657068	6.30768e-07
ENSG00000116701	NCF2	1.04587	-0.533868	0.000318597
ENSG00000069122	ADGRF5	1.04411	-1.43391	0.00676892
ENSG00000278983	RP11-426J5.3	1.0415	-0.52868	0.000555619
ENSG00000119917	IFIT3	1.03734	2.96402	4.66781e-11
ENSG00000100522	GNPNAT1	1.03463	6.81803	1.94409e-15
ENSG00000188725	SMIM15	1.03215	6.00821	1.33212e-06
ENSG00000206557	TRIM71	1.03142	-0.492028	0.00254845
ENSG00000100368	CSF2RB	1.02864	-0.96457	0.00167323
ENSG00000270048	RP11-214K3.22	1.00432	-1.81382	0.049811
ENSG00000259279	CTD-2033D15.1	1.00257	-2.06353	0.0109738
ENSG00000160211	G6PD	-1.0009	5.42156	3.25158e-14
ENSG00000183397	C19orf71	-1.00625	-0.425785	0.000517178
ENSG00000176387	HSD11B2	-1.00679	-1.27616	0.00508614
ENSG00000204248	COL11A2	-1.00827	1.17941	1.74032e-07
ENSG00000181323	SPEM1	-1.00911	-0.425965	0.000909696
ENSG00000204421	LY6G6C	-1.01666	-1.95902	0.0111278
ENSG00000272720	CTA-228A9.3	-1.02015	-0.843822	0.000871501
ENSG00000262884	CTD-3060P21.1	-1.02376	-1.87289	0.0278117
ENSG00000206561	COLQ	-1.02509	-1.12658	0.00313914
ENSG00000213212	NCLP1	-1.02675	-1.90909	0.0343559
ENSG00000259462	CPEB1-AS1	-1.02722	-1.05715	0.00417945
ENSG00000136383	ALPK3	-1.02997	-0.127223	4.54186e-05
ENSG00000259438	CTD-2650P22.1	-1.0365	-1.7585	0.0240051
ENSG00000256235	SMIM3	-1.03881	2.28141	6.72591e-09
ENSG00000184716	SERINC4	-1.04086	-1.82617	0.0150658
ENSG00000165406	MARCH8	-1.04386	5.25007	1.5722e-14
ENSG00000227706	RP11-301G19.1	-1.04657	1.41323	8.66145e-08
ENSG00000237310	GS1-124K5.4	-1.0546	-0.715347	0.000659563
ENSG00000069188	SDK2	-1.05693	-0.699621	0.000575954
ENSG00000056558	TRAF1	-1.05741	1.88438	1.08458e-08
ENSG00000233858	AC026904.1	-1.06462	-1.81469	0.0123927
ENSG00000128039	SRD5A3	-1.08346	2.01444	1.54648e-09
ENSG00000272142	RP11-428J1.5	-1.08886	-0.257485	4.9925e-05
ENSG00000152672	CLEC4F	-1.09699	-1.90913	0.015517
ENSG00000243696	RP5-966M1.6	-1.09732	-1.75857	0.00813351
ENSG00000130518	KIAA1683	-1.09984	1.24915	7.16169e-08
ENSG00000196689	TRPV1	-1.10119	2.31502	2.28049e-10
ENSG00000139910	NOVA1	-1.10177	-0.409142	0.000149688
ENSG00000279791	RP11-499E14.1	-1.10302	-1.71496	0.0129496
ENSG00000213221	DNLZ	-1.11091	-1.31615	0.00597521
ENSG00000165171	WBSCR27	-1.12351	-1.67291	0.00507126
ENSG00000274054	MIR4727	-1.12421	-1.63206	0.00887339
ENSG00000006283	CACNA1G	-1.13445	-0.395727	0.000128977
ENSG00000253741	CTD-2292P10.4	-1.13762	0.201264	3.87764e-06
ENSG00000139547	RDH16	-1.14181	-1.92156	0.00473126
ENSG00000227477	STK4-AS1	-1.14335	-1.8032	0.00828963
ENSG00000230483	AC124057.5	-1.1448	-2.19207	0.0117419
ENSG00000127578	WFIKKN1	-1.14836	-0.820933	0.000235604
ENSG00000063127	SLC6A16	-1.15977	0.0683954	1.02258e-05
ENSG00000131398	KCNC3	-1.16332	1.47009	6.36729e-09
ENSG00000143570	SLC39A1	-1.17176	6.19025	2.05413e-16
ENSG00000182791	CCDC87	-1.17772	-1.11973	0.00108398
ENSG00000180096	SEPT1	-1.18117	-1.00449	0.00062747
ENSG00000111644	ACRBP	-1.18175	-1.32458	0.00187344
ENSG00000054277	OPN3	-1.19105	2.4076	9.87473e-11
ENSG00000176945	MUC20	-1.19311	-1.93393	0.00749353
ENSG00000233621	LINC01137	-1.19487	-0.90965	0.000252385
ENSG00000243710	CFAP57	-1.19573	-0.526082	0.000482779
ENSG00000168890	TMEM150A	-1.20637	2.30516	3.61827e-11
ENSG00000158423	RIBC1	-1.21245	-0.6634	0.000176026
ENSG00000171094	ALK	-1.21782	-1.61227	0.00336199
ENSG00000243224	RP5-1157M23.2	-1.23279	-1.60223	0.00126227
ENSG00000272916	RP11-574K11.31	-1.24125	-1.78083	0.00140903
ENSG00000260552	RP11-49I11.1	-1.24452	-0.268916	7.46955e-06
ENSG00000152377	SPOCK1	-1.25867	6.46761	2.80893e-14
ENSG00000252827	RN7SKP11	-1.26208	-0.803904	0.000176692
ENSG00000230306	BANF1P2	-1.26445	-1.41705	0.000764135
ENSG00000085514	PILRA	-1.26734	-1.72604	0.00105378
ENSG00000175854	SWI5	-1.27311	3.37001	1.25505e-13
ENSG00000166819	PLIN1	-1.28744	-1.53461	0.00245902
ENSG00000243811	APOBEC3D	-1.30143	0.323207	7.61069e-07
ENSG00000242349	NPPA-AS1	-1.30765	-1.08499	0.000141569
ENSG00000234801	MORF4	-1.33812	-2.23744	0.0129211
ENSG00000196517	SLC6A9	-1.34314	0.425513	7.27034e-07
ENSG00000260953	RP11-426C22.6	-1.3486	-1.97175	0.00279722
ENSG00000256083	RP11-366L20.3	-1.35776	-2.01063	0.00592219
ENSG00000259015	RP11-109N23.6	-1.36534	-1.47904	0.000984926
ENSG00000227467	LINC01537	-1.39532	3.24831	8.36972e-13
ENSG00000226913	BSN-AS2	-1.40345	-1.60225	0.00136558
ENSG00000101203	COL20A1	-1.42554	0.746874	3.25428e-08
ENSG00000197111	PCBP2	-1.59642	7.44385	5.13877e-11
ENSG00000184925	LCN12	-1.60425	-1.75853	0.000503351
ENSG00000271579	RP11-116D17.3	-1.6936	-2.19191	0.00173371
ENSG00000128482	RNF112	-1.92107	-1.39975	1.654e-05
ENSG00000271826	PLS3-AS1	-1.94069	-1.72611	9.36065e-05
ENSG00000253341	RP11-730G20.2	-2.11712	-0.0187793	2.34375e-08
ENSG00000260500	CTD-3193O13.1	-2.18557	-1.99763	9.03299e-05
